# Supplementary material for: Immuno-diagnosis of Mycobacterium tuberculosis in sputum, and reduction of timelines for its positive cultures to within 3 h by pathogen-specific thymidylate kinase expression assays
Source: BMC Res Notes. 2017 Aug 8;10:368. doi: 10.1186/s13104-017-2649-y (PMC5549350; doi:10.1186/s13104-017-2649-y)
Supplement: Supplementary file 2 — Additional file 2. This file offers details of the expression profile of recombinant TMKmt in E. coli BL21 (DE). [file 13104_2017_2649_MOESM2_ESM.xlsx]

## Sheet: Sheet1
Induction time	0	1	2	2.5	3	3.5	4	4.5	5.5	6.5	7.5
OD value	0.154	0.163	0.343	0.598	0.958	1.986	2.694	3.366	4.284	4.998	5.544
