# Supplementary material for: Immuno-diagnosis of Mycobacterium tuberculosis in sputum, and reduction of timelines for its positive cultures to within 3 h by pathogen-specific thymidylate kinase expression assays
Source: BMC Res Notes. 2017 Aug 8;10:368. doi: 10.1186/s13104-017-2649-y (PMC5549350; doi:10.1186/s13104-017-2649-y)
Supplement: Supplementary file 7 — Additional file 7. This file offers details of TMKmt Ag expression among the Ugandan genotype 1 and H37RV. [file 13104_2017_2649_MOESM7_ESM.xlsx]

## Sheet: Sheet1
Methodology
Coat plates with 100µl of samples (1:100) overnight
Wash the plate x4 with 370µl of phosphate buffer
Block with 100ul of 5% v/v skimmed milk in PBS and 0.05% tween 20 and incubate for 1 hour at 37 ⁰C.
Wash the plate x4 with 370µl of phosphate buffer
Add 100µl of 1 µg/ml Purified anti PEPTIDE 1 (Rb 55) and incubate for 1 hour at 37 ⁰C.
Wash the plate x4 with 370µl of phosphate buffer
Add 100µl of goat anti rabbit IgG HRP labelled ( 1:2500) and incubate for 30 minutes at 37 ⁰C.
Wash the plate x4 with 370µl of phosphate buffer
Add 100µl TMB and hydrogen peroxide and incubate for 30 minutes at room temperature
Stop the reaction with 100µl of 1M sulphuric acid
Read optical density at 450nm with 620nm as the reference
ANTGEN CAPTURE FOR TB CULTURED SAMPLES
SAMPLE ID	OD1	OD2	AVERAGE
BLANK	0.046	0.057	0.0515
HU1A	0.058	0.062	0.06
HU1B	0.07	0.071	0.0705
HU1C	0.135	0.095	0.115
HU1D	0.069	0.054	0.0615
HU1E	0.097	0.085	0.091
HU1F	0.1	0.065	0.0825
HU2A	0.137	0.095	0.116
HU2B	0.073	0.066	0.0695
HU2C	0.056	0.053	0.0545
HU2D	0.068	0.065	0.0665
HU2E	0.07	0.062	0.066
HU2F	0.061	0.064	0.0625
HU3A	0.069	0.069	0.069
HU3B	0.073	0.063	0.068
HU3C	0.095	0.088	0.0915
HU3D	0.059	0.055	0.057
HU3E	0.047	0.046	0.0465
HU3F	0.054	0.057	0.0555
HU4B	0.061	0.06	0.0605
HU4D	0.065	0.062	0.0635
HU4F	0.068	0.066	0.067
HU4G	0.065	0.064	0.0645
HU4J	0.09	0.08	0.085
H31A	0.054	0.068	0.061
H31B	0.044	0.036	0.04
H31C	0.05	0.046	0.048
H31D	0.053	0.048	0.0505
H31E	0.065	0.055	0.06
H31F	0.06	0.055	0.0575
H32A	0.065	0.06	0.0625
H32B	0.083	0.072	0.0775
H32C	0.074	0.068	0.071
H32D	0.037	0.043	0.04
H32E	0.055	0.068	0.0615
H32F	0.052	0.045	0.0485
H33A	0.052	0.062	0.057
H33B	0.068	0.067	0.0675
H33C	0.057	0.062	0.0595
H33D	0.075	0.067	0.071
H33E	0.049	0.051	0.05
H33F	0.035	0.065	0.05
H34A	0.028	0.085	0.0565
H34B	0.043	0.055	0.049
H34D	0.054	0.072	0.063
H34F	0.058	0.07	0.064
H34G	0.045	0.064	0.0545
H34J	0.068	0.059	0.0635
