# Supplementary material for: Immuno-diagnosis of Mycobacterium tuberculosis in sputum, and reduction of timelines for its positive cultures to within 3 h by pathogen-specific thymidylate kinase expression assays
Source: BMC Res Notes. 2017 Aug 8;10:368. doi: 10.1186/s13104-017-2649-y (PMC5549350; doi:10.1186/s13104-017-2649-y)
Supplement: Supplementary file 10 — Additional file 10. This file offers details of raw and adjusted ODs for TMKmt Ag detection in each serial dilutions of a 1+ AFB patient sputum sample. [file 13104_2017_2649_MOESM10_ESM.xlsx]

## Sheet: Sheet1
				OPTICAL DENSITY READINGS
TMKmt Antigen capture serial dilutions				Pab 0655					PAb 0656
	Sample I.D	OD1	OD2	OD3	AVERAGE		Sample I.D	OD1	OD2	OD3	AVERAGE
	Blank	0.076	0.067	0.005	0.0493333		Blank	0.1	0.09	0.096	0.0953333
1	Orig.	0.167	0.162	0.146	0.158333	1	Orig.	0.14	0.157	0.148	0.148333
2	Dil. 10-1	0.186	0.189	0.162	0.179	2	Dil. 10-1	0.206	0.201	0.201	0.202667
3	Dil. 10-2	0.217	0.186	0.185	0.196	3	Dil. 10-2	0.184	0.189	0.189	0.187333
4	Dil. 10-3	0.155	0.159	0.133	0.149	4	Dil. 10-3	0.134	0.145	0.143	0.140667
5	Dil. 10-4	0.069	0.064	0.064	0.0656667	5	Dil. 10-4	0.08	0.066	0.077	0.0743333
6	Dil. 10-5	0.064	0.063	0.005	0.044	6	Dil. 10-5	0.068	0.068	0.09	0.0753333
